# Supplementary material for: Lactobacillus spp. act in synergy to attenuate splenomegaly and lymphadenopathy in lupus-prone MRL/lpr mice
Source: Front Immunol. 2022 Jul 28;13:923754. doi: 10.3389/fimmu.2022.923754 (PMC9368192; doi:10.3389/fimmu.2022.923754)
Supplement: Supplementary file 2 [file Table_1.xlsx]

## Sheet: Sheet1
Table S1. Relative abundance of Clostridium and Oscillibacter in each group at 5 and 7 weeks of age.
Treatment	Age	Clostridium	Oscillibacter	MLN/body
PBS	w5	0.0143503	0.000919646	0.0287602
PBS	w5	0.0427574	0.00280738	0.0404596
PBS	w5	0.0555005	0.0204713	0.0337574
PBS	w5	0.05224	0.0193895	0.0186728
PBS	w5	0.0896239	0.0133369	0.0200933
mix_Lact	w5	0.437596	0.0262097	0.026746
mix_Lact	w5	0.356416	0.0175129	0.0069759
mix_Lact	w5	0.0232228	0.000709867	0.0239791
mix_Lact	w5	0.0322338	0.00245684	0.0561644
mix_Lact	w5	0.0401817	0.00398323	0.0254487
LR	w5	0.0172312	0.00221633	0.0435884
LR	w5	0.0282425	0.0046184	0.0417251
LR	w5	0.0929803	0.00253147	0.0266725
LR	w5	0.156434	0.0155875	0.012844
LR	w5	0.114697	0.0208951	0.0145545
LO	w5	0.0136289	0.0034821	0.0282562
LO	w5	0.0174217	0.00155962	0.0662156
LO	w5	0.0346746	0.00122697	0.024343
LO	w5	0.0432543	0.0112547	0.0308266
LO	w5	0.0981267	0.00837111	0.0447002
LJ	w5	0.0418818	0.00251678	0.0190722
LJ	w5	0.0456113	0.00414373	0.065684
LJ	w5	0.0499445	0.00231082	0.0199824
LJ	w5	0.0313918	0.00450263	0.0265772
LJ	w5	0.125662	0.020103	0.0237164
LG	w5	0.0198812	0.00177828	0.0368098
LG	w5	0.0582456	0.000950173	0.0340301
LG	w5	0.140729	0.00574307	0.0154668
LG	w5	0.0565265	0.00538112	/
LG	w5	0.0772155	0.00166199	0.0270821
LGG	w5	0.165056	0.0210503	0.0272093
LGG	w5	0.0477856	0.00722917	0.0201571
LGG	w5	0.0684228	0.00547093	0.02651
LGG	w5	0.0400404	0.000423191	0.0166446
LGG	w5	0.0842112	0.000797581	0.0331622
PBS	w7	0.0416041	0.00238044	0.0287602
PBS	w7	0.0696912	0.00517315	0.0404596
PBS	w7	0.113187	0.0171846	0.0337574
PBS	w7	0.10989	0.0105013	0.0186728
PBS	w7	0.191723	0.0142257	0.0200933
mix_Lact	w7	0.111099	0.00818266	0.026746
mix_Lact	w7	0.216211	0.00807601	0.0069759
mix_Lact	w7	0.0722065	0.00598148	0.0239791
mix_Lact	w7	0.0929171	0.00582609	0.0561644
mix_Lact	w7	0.0434931	0.0149314	0.0254487
LR	w7	0.027169	0.00250047	0.0435884
LR	w7	0.0460518	0.00809244	0.0417251
LR	w7	0.0338704	0.0065782	0.0266725
LR	w7	0.0846595	0.0104223	0.012844
LR	w7	0.0868489	0.0135444	0.0145545
LO	w7	0.0271047	0.0015253	0.0282562
LO	w7	0.0595266	0.00537978	0.0662156
LO	w7	0.0663116	0.00565254	0.024343
LO	w7	0.0794476	0.00634994	0.0308266
LO	w7	0.0310203	0.00188819	0.0447002
LJ	w7	0.0837627	0.015013	0.0190722
LJ	w7	0.014483	0.00175143	0.065684
LJ	w7	0.1086	0.0136197	0.0199824
LJ	w7	0.023742	0.00108353	0.0265772
LJ	w7	0.115325	0.00616241	0.0237164
LG	w7	0.126463	0.00480557	0.0368098
LG	w7	0.0258641	0.00277401	0.0340301
LG	w7	0.0832662	0.00937928	0.0154668
LG	w7	0.0286689	0.00121963	/
LG	w7	0.0284376	0.00154625	0.0270821
LGG	w7	0.0428624	0.0132142	0.0272093
LGG	w7	0.0360438	0.00719887	0.0201571
LGG	w7	0.0793447	0.0201753	0.02651
LGG	w7	0.0713513	0.0121601	0.0166446
LGG	w7	0.0462899	0.00398752	0.0331622
